# Supplementary material for: Gibberellin-Mediated Sensitivity of Rice Roots to Aluminum Stress
Source: Plants (Basel). 2024 Feb 16;13(4):543. doi: 10.3390/plants13040543 (PMC10892994; doi:10.3390/plants13040543)
Supplement: Supplementary file 1 [file plants-13-00543-s001.zip]

Archive with 1 entries (1 files):
- plants-2793089-supplementary.xlsx
