# Supplementary material for: Gibberellin-Mediated Sensitivity of Rice Roots to Aluminum Stress
Source: Plants (Basel). 2024 Feb 16;13(4):543. doi: 10.3390/plants13040543 (PMC10892994; doi:10.3390/plants13040543)
Supplement: Supplementary file 1 [file plants-13-00543-s001.zip › plants-2793089-supplementary.xlsx]

## Sheet: Sheet1
Table S1. List of primers used in this study.
Primers	Gene name	Primer sequence(5'-3')
Primers for RT-qPCR
GA20ox2-F	OsGA20ox2	AGGAGGATCGGCGAGAGGAT
GA20ox2-R		CGTTGGTGAGGATGTGGAAGAG
GA2ox3-F	OsGA2ox3	AAGGGAGCGACCAGGTGTTC
GA2ox3-R		GCCGACGTTGACGAAGAAGG
GA2ox5-F	OsGA2ox5	CACCGCCTGGACATGGACAT
GA2ox5-R		CGTGGTTGGTCACCTGGAAGA
GA2ox6-F	OsGA20x6	GACGAGACGACGTGCTTCCT
GA2ox6-R		CGCTCTTGTACCTGTTGTTGCT
GA2ox9-F	OsGA20x9	AGCAGCATCAAGCCGAGGAG
GA2ox9-R		GGTCGCCGTAGTTGCAGGAT
slr1-F	OsSLR1	GAACGAGGAGCCTGAGGTGAT
slr1-R		GTGGAGTAGTAGTGCAGCGACT
nramp4-F	OsNramp4	GCTCATCGTCGTCAACACCTAC
nramp4-R		GCCACCGTGTCCTTCCTGAA
art1-F	ART1	CGGACACGATGCTGGACAAC
art1-R		CGGCTGAGGAACGAGGAGTT
SAL1-F	SAL1	CGATGTCTGCTGATGTGCTGAA
SAL1-R		GAACTTCTCCCGTGGCTTTGAC
SAL1(Nip)-F		TGCCAGATTGAATCGGGTCCAT
SAL1(Nip)-R		GCCACCACAGATTACACCAACC
actin-F	β-actin	GGCATCACACCTTCTACAACGA
actin-R		ACACCATCACCAGAGTCCAACA
